# Supplementary material for: Studies upon Fluorescent Modulation of Silver Nanoclusters Formed on Bifunctional DNA Template
Source: Int J Mol Sci. 2025 May 20;26(10):4914. doi: 10.3390/ijms26104914 (PMC12112475; doi:10.3390/ijms26104914)
Supplement: Supplementary file 1 [file ijms-26-04914-s001.zip]

Archive with 2 entries (2 files):
- ijms-3590226-supplementary-conversion.pdf
- ijms-3590226-supplementary-conversion.docx
